# Supplementary material for: RUNX1 knockdown induced apoptosis and impaired EMT in high-grade serous ovarian cancer cells
Source: J Transl Med. 2023 Dec 6;21:886. doi: 10.1186/s12967-023-04762-8 (PMC10702124; doi:10.1186/s12967-023-04762-8)
Supplement: Supplementary file 2 — Additional file 2: Table S2. Six clinical drugs treatment responses with or without RUNX1. [file 12967_2023_4762_MOESM2_ESM.xlsx]

## Sheet: ROC
Table.S2 6 clinical drug response data for RUNX1
Platin-R	Log2 transfer	Platin-NR	Log2 transfer	Avastin-R	Log2 transfer	Avastin-NR	Log2 transfer	Docetaxel-R	Log2 transfer	Docetaxel-NR	Log2 transfer	Gemcitabine-R	Log2 transfer	Gemcitabine-NR	Log2 transfer	Paclitaxel-R	Log2 transfer	Paclitaxel-NR	Log2 transfer	Taxane-R	Log2 transfer	Taxane-NR	Log2 transfer
35	5.12928	70	6.12928	61	5.93074	19	4.24793	35	5.12928	70	6.12928	11	3.45943	73	6.18982	9	3.16993	39	5.2854	35	5.12928	70	6.12928
9	3.16993	7	2.80735	12	3.58496	61	5.93074	9	3.16993	7	2.80735	8	3	19	4.24793	11	3.45943	12	3.58496	9	3.16993	7	2.80735
11	3.45943	67	6.06609	2	1	32	5	11	3.45943	67	6.06609	97	6.59991	56	5.80735	61	5.93074	52	5.70044	11	3.45943	67	6.06609
61	5.93074	39	5.2854	13	3.70044			61	5.93074	39	5.2854	36	5.16993	13	3.70044	6	2.58496	33	5.04439	61	5.93074	39	5.2854
2	1	47	5.55459	77	6.26679			2	1	47	5.55459	4	2	16	4	12	3.58496	34	5.08746	2	1	47	5.55459
6	2.58496	102	6.67243	42	5.39232			6	2.58496	102	6.67243	48	5.58496	9	3.16993	7	2.80735	6	2.58496	6	2.58496	124	6.9542
131	7.03342	65	6.02237	63	5.97728			131	7.03342	65	6.02237	60	5.90689	32	5	16	4	73	6.18982	12	3.58496	50	5.64386
12	3.58496	124	6.9542	7	2.80735			12	3.58496	124	6.9542	10	3.32193			4	2	56	5.80735	12	3.58496	112	6.80735
12	3.58496	14	3.80735	3	1.58496			12	3.58496	14	3.80735	62	5.9542			2	1	13	3.70044	26	4.70044	138	7.10852
26	4.70044	50	5.64386	5	2.32193			26	4.70044	50	5.64386	40	5.32193			37	5.20945	76	6.24793	7	2.80735	72	6.16993
7	2.80735	112	6.80735	8	3			7	2.80735	112	6.80735	5	2.32193			13	3.70044	28	4.80735	38	5.24793	135	7.07682
38	5.24793	138	7.10852	17	4.08746			38	5.24793	138	7.10852	12	3.58496			13	3.70044	45	5.49185	232	7.85798	107	6.74147
232	7.85798	93	6.53916	18	4.16993			232	7.85798	93	6.53916	9	3.16993			23	4.52356	28	4.80735	16	4	156	7.2854
16	4	72	6.16993	11	3.45943			16	4	72	6.16993	22	4.45943			2	1	9	3.16993	4	2	121	6.91886
4	2	135	7.07682	39	5.2854			4	2	135	7.07682	57	5.83289			7	2.80735	11	3.45943	2	1	93	6.53916
2	1	18	4.16993	9	3.16993			2	1	18	4.16993	3	1.58496			37	5.20945	61	5.93074	37	5.20945	104	6.70044
37	5.20945	107	6.74147	15	3.90689			37	5.20945	107	6.74147	108	6.75489			39	5.2854	19	4.24793	13	3.70044	129	7.01123
13	3.70044	156	7.2854	44	5.45943			13	3.70044	156	7.2854	108	6.75489			3	1.58496	32	5	13	3.70044	82	6.35755
13	3.70044	121	6.91886	9	3.16993			13	3.70044	121	6.91886	55	5.78136			10	3.32193	57	5.83289	11	3.45943	164	7.35755
11	3.45943	93	6.53916	53	5.72792			11	3.45943	93	6.53916	18	4.16993			50	5.64386	37	5.20945	12	3.58496	80	6.32193
12	3.58496	54	5.75489	4	2			12	3.58496	54	5.75489	67	6.06609			10	3.32193			23	4.52356	1697	10.7288
23	4.52356	63	5.97728	39	5.2854			23	4.52356	63	5.97728	11	3.45943			6	2.58496			39	5.2854	1085	10.0835
39	5.2854	81	6.33985	10	3.32193			39	5.2854	81	6.33985	6	2.58496			94	6.55459			89	6.47573	564	9.13955
89	6.47573	104	6.70044	19	4.24793			89	6.47573	104	6.70044	4	2			8	3			77	6.26679	81	6.33985
77	6.26679	47	5.55459	3	1.58496			77	6.26679	47	5.55459	5	2.32193			8	3			2	1	12	3.58496
2	1	129	7.01123	71	6.14975			2	1	129	7.01123	9	3.16993			42	5.39232			7	2.80735	52	5.70044
7	2.80735	42	5.39232	5	2.32193			7	2.80735	42	5.39232	14	3.80735			8	3			37	5.20945	78	6.2854
37	5.20945	33	5.04439	8	3			37	5.20945	33	5.04439	11	3.45943			29	4.85798			39	5.2854	33	5.04439
39	5.2854	82	6.35755	43	5.42626			39	5.2854	82	6.35755	36	5.16993			15	3.90689			3	1.58496	373	8.54303
3	1.58496	164	7.35755	16	4			3	1.58496	164	7.35755	39	5.2854			31	4.9542			10	3.32193	34	5.08746
10	3.32193	80	6.32193	8	3			10	3.32193	80	6.32193	31	4.9542			57	5.83289			15	3.90689	6	2.58496
15	3.90689	53	5.72792	8	3			15	3.90689	53	5.72792	9	3.16993			12	3.58496			4	2	11	3.45943
4	2	1697	10.7288	30	4.90689			4	2	1697	10.7288	10	3.32193			9	3.16993			52	5.70044	73	6.18982
52	5.70044	1085	10.0835	9	3.16993			52	5.70044	1085	10.0835	6	2.58496			12	3.58496			50	5.64386	4	2
50	5.64386	564	9.13955	20	4.32193			50	5.64386	564	9.13955	8	3			55	5.78136			10	3.32193	19	4.24793
10	3.32193	6	2.58496	12	3.58496			10	3.32193	6	2.58496	5	2.32193			38	5.24793			6	2.58496	56	5.80735
6	2.58496	118	6.88264	11	3.45943			6	2.58496	118	6.88264	65	6.02237			71	6.14975			155	7.27612	620	9.27612
155	7.27612	49	5.61471	8	3			155	7.27612	49	5.61471	44	5.45943			16	4			13	3.70044	90	6.49185
13	3.70044	81	6.33985	18	4.16993			13	3.70044	81	6.33985	5	2.32193			129	7.01123			5	2.32193	62	5.9542
5	2.32193	12	3.58496	9	3.16993			5	2.32193	12	3.58496	62	5.9542			7	2.80735			11	3.45943	123	6.94251
11	3.45943	52	5.70044	128	7			11	3.45943	52	5.70044	9	3.16993			4	2			77	6.26679	96	6.58496
77	6.26679	161	7.33092	6	2.58496			77	6.26679	161	7.33092	28	4.80735			48	5.58496			102	6.67243	80	6.32193
102	6.67243	78	6.2854	53	5.72792			102	6.67243	78	6.2854	53	5.72792			30	4.90689			137	7.09803	64	6
137	7.09803	33	5.04439	9	3.16993			137	7.09803	33	5.04439	72	6.16993			5	2.32193			21	4.39232	13	3.70044
21	4.39232	181	7.49985	14	3.80735			21	4.39232	181	7.49985	43	5.42626			62	5.9542			67	6.06609	191	7.57743
67	6.06609	32	5	3	1.58496			67	6.06609	32	5	88	6.45943			63	5.97728			94	6.55459	16	4
94	6.55459	373	8.54303	4	2			94	6.55459	373	8.54303	4	2			55	5.78136			4	2	71	6.14975
4	2	25	4.64386					4	2	25	4.64386	13	3.70044			84	6.39232			8	3	76	6.24793
8	3	34	5.08746					8	3	34	5.08746	48	5.58496			12	3.58496			22	4.45943	136	7.08746
22	4.45943	6	2.58496					22	4.45943	6	2.58496	10	3.32193			8	3			4	2	96	6.58496
4	2	106	6.72792					4	2	106	6.72792	19	4.24793			62	5.9542			8	3	85	6.40939
8	3	11	3.45943					8	3	11	3.45943	3	1.58496			21	4.39232			189	7.56224	28	4.80735
189	7.56224	73	6.18982					189	7.56224	73	6.18982	99	6.62936			18	4.16993			42	5.39232	45	5.49185
42	5.39232	4	2					42	5.39232	4	2	55	5.78136			57	5.83289			8	3	28	4.80735
8	3	19	4.24793					8	3	19	4.24793	56	5.80735			45	5.49185			14	3.80735	9	3.16993
8	3	89	6.47573					8	3	89	6.47573	71	6.14975			57	5.83289			29	4.85798	139	7.11894
14	3.80735	78	6.2854					14	3.80735	78	6.2854	87	6.44294			33	5.04439			97	6.59991	42	5.39232
29	4.85798	56	5.80735					29	4.85798	56	5.80735	51	5.67243			3	1.58496			7	2.80735	123	6.94251
97	6.59991	620	9.27612					97	6.59991	620	9.27612	43	5.42626			73	6.18982			15	3.90689	718	9.48784
7	2.80735	90	6.49185					7	2.80735	90	6.49185	5	2.32193			12	3.58496			31	4.9542	755	9.56033
15	3.90689	11	3.45943					15	3.90689	11	3.45943	4	2			108	6.75489			95	6.56986	91	6.50779
31	4.9542	62	5.9542					31	4.9542	62	5.9542	8	3			27	4.75489			57	5.83289	11	3.45943
95	6.56986	123	6.94251					95	6.56986	123	6.94251	61	5.93074			5	2.32193			12	3.58496	70	6.12928
57	5.83289	81	6.33985					57	5.83289	81	6.33985	106	6.72792			8	3			9	3.16993	52	5.70044
12	3.58496	96	6.58496					12	3.58496	96	6.58496	43	5.42626			10	3.32193			74	6.20945	61	5.93074
9	3.16993	80	6.32193					9	3.16993	80	6.32193	8	3			8	3			12	3.58496	138	7.10852
74	6.20945	214	7.74147					74	6.20945	214	7.74147	106	6.72792			16	4			13	3.70044	25	4.64386
12	3.58496	64	6					12	3.58496	64	6	9	3.16993			7	2.80735			63	5.97728	1006	9.97441
13	3.70044	14	3.80735					13	3.70044	14	3.80735	10	3.32193			18	4.16993			81	6.33985	19	4.24793
63	5.97728	49	5.61471					63	5.97728	49	5.61471	7	2.80735			12	3.58496			92	6.52356	167	7.3837
81	6.33985	86	6.42626					81	6.33985	86	6.42626	6	2.58496			13	3.70044			55	5.78136	51	5.67243
92	6.52356	13	3.70044					92	6.52356	13	3.70044	63	5.97728			8	3			38	5.24793	30	4.90689
293	8.19476	191	7.57743					293	8.19476	191	7.57743	8	3			93	6.53916			49	5.61471	109	6.76818
55	5.78136	16	4					55	5.78136	16	4	8	3			34	5.08746			71	6.14975	103	6.6865
38	5.24793	71	6.14975					38	5.24793	71	6.14975	28	4.80735			116	6.85798			16	4	66	6.04439
49	5.61471	76	6.24793					49	5.61471	76	6.24793	11	3.45943			11	3.45943			129	7.01123	88	6.45943
18	4.16993	22	4.45943					18	4.16993	22	4.45943	30	4.90689			5	2.32193			36	5.16993	32	5
71	6.14975	132	7.04439					71	6.14975	132	7.04439	5	2.32193			59	5.88264			7	2.80735	40	5.32193
16	4	111	6.79442					16	4	111	6.79442	53	5.72792			128	7			16	4	81	6.33985
129	7.01123	136	7.08746					129	7.01123	136	7.08746	30	4.90689			58	5.85798			39	5.2854	57	5.83289
36	5.16993	96	6.58496					36	5.16993	96	6.58496	10	3.32193			8	3			7	2.80735	37	5.20945
7	2.80735	85	6.40939					7	2.80735	85	6.40939	54	5.75489			15	3.90689			4	2
16	4	28	4.80735					16	4	28	4.80735	45	5.49185			84	6.39232			3	1.58496
39	5.2854	45	5.49185					39	5.2854	45	5.49185	53	5.72792			65	6.02237			48	5.58496
7	2.80735	28	4.80735					7	2.80735	28	4.80735	22	4.45943			9	3.16993			127	6.98868
4	2	9	3.16993					4	2	9	3.16993	48	5.58496			44	5.45943			72	6.16993
3	1.58496	139	7.11894					3	1.58496	139	7.11894	118	6.88264			11	3.45943			118	6.88264
48	5.58496	42	5.39232					48	5.58496	42	5.39232	15	3.90689			9	3.16993			54	5.75489
127	6.98868	123	6.94251					127	6.98868	123	6.94251	73	6.18982			60	5.90689			25	4.64386
72	6.16993	718	9.48784					72	6.16993	718	9.48784	10	3.32193			11	3.45943			30	4.90689
118	6.88264	755	9.56033					118	6.88264	755	9.56033	24	4.58496			8	3			60	5.90689
54	5.75489	91	6.50779					54	5.75489	91	6.50779	50	5.64386			14	3.80735			10	3.32193
25	4.64386	11	3.45943					25	4.64386	11	3.45943	5	2.32193			4	2			5	2.32193
30	4.90689	70	6.12928					30	4.90689	70	6.12928	54	5.75489			12	3.58496			62	5.9542
60	5.90689	52	5.70044					60	5.90689	52	5.70044	13	3.70044			53	5.72792			63	5.97728
10	3.32193	61	5.93074					10	3.32193	61	5.93074	9	3.16993			4	2			90	6.49185
5	2.32193	138	7.10852					5	2.32193	138	7.10852	90	6.49185			36	5.16993			82	6.35755
9	3.16993	25	4.64386					9	3.16993	25	4.64386	12	3.58496			41	5.35755			7	2.80735
62	5.9542	1006	9.97441					62	5.9542	1006	9.97441	31	4.9542			95	6.56986			90	6.49185
63	5.97728	19	4.24793					63	5.97728	19	4.24793	8	3			38	5.24793			55	5.78136
82	6.35755	184	7.52356					82	6.35755	184	7.52356	75	6.22882			70	6.12928			17	4.08746
90	6.49185	167	7.3837					90	6.49185	167	7.3837	18	4.16993			10	3.32193			180	7.49185
82	6.35755	51	5.67243					82	6.35755	51	5.67243	9	3.16993			19	4.24793			104	6.70044
7	2.80735	30	4.90689					7	2.80735	30	4.90689	4	2			18	4.16993			40	5.32193
90	6.49185	156	7.2854					90	6.49185	156	7.2854	31	4.9542			61	5.93074			5	2.32193
55	5.78136	109	6.76818					55	5.78136	109	6.76818	2	1			6	2.58496			56	5.80735
17	4.08746	103	6.6865					17	4.08746	103	6.6865	66	6.04439			55	5.78136			84	6.39232
180	7.49185	66	6.04439					180	7.49185	66	6.04439	20	4.32193			56	5.80735			4	2
104	6.70044	67	6.06609					104	6.70044	67	6.06609	3	1.58496			71	6.14975			42	5.39232
40	5.32193	32	5					40	5.32193	88	6.45943	8	3			101	6.65821			42	5.39232
5	2.32193	40	5.32193					5	2.32193	32	5	44	5.45943			73	6.18982			41	5.35755
56	5.80735	81	6.33985					56	5.80735	40	5.32193	6	2.58496			109	6.76818			11	3.45943
277	8.11374	57	5.83289					277	8.11374	81	6.33985	23	4.52356			51	5.67243			68	6.08746
45	5.49185	37	5.20945					45	5.49185	57	5.83289	53	5.72792			18	4.16993			32	5
84	6.39232							84	6.39232	37	5.20945	9	3.16993			16	4			79	6.30378
77	6.26679							77	6.26679			7	2.80735			8	3			67	6.06609
4	2							4	2			94	6.55459			11	3.45943			123	6.94251
42	5.39232							42	5.39232			6	2.58496			7	2.80735			43	5.42626
42	5.39232							42	5.39232			3	1.58496			99	6.62936			13	3.70044
365	8.51175							365	8.51175							87	6.44294			74	6.20945
41	5.35755							41	5.35755							6	2.58496			39	5.2854
49	5.61471							49	5.61471							11	3.45943			89	6.47573
11	3.45943							11	3.45943							6	2.58496			12	3.58496
68	6.08746							68	6.08746							30	4.90689			48	5.58496
32	5							32	5							7	2.80735			15	3.90689
79	6.30378							79	6.30378							8	3			8	3
67	6.06609							67	6.06609							12	3.58496			146	7.18982
123	6.94251							123	6.94251							75	6.22882			62	5.9542
43	5.42626							43	5.42626							9	3.16993			63	5.97728
195	7.60733							195	7.60733							28	4.80735			120	6.90689
13	3.70044							13	3.70044							54	5.75489			21	4.39232
74	6.20945							74	6.20945							13	3.70044			21	4.39232
39	5.2854							39	5.2854							45	5.49185			4	2
89	6.47573							89	6.47573							6	2.58496			60	5.90689
12	3.58496							12	3.58496							19	4.24793			69	6.10852
48	5.58496							48	5.58496							70	6.12928			17	4.08746
15	3.90689							15	3.90689							239	7.90087			195	7.60733
8	3							8	3							34	5.08746			13	3.70044
146	7.18982							146	7.18982							54	5.75489			5	2.32193
62	5.9542							62	5.9542							9	3.16993			54	5.75489
63	5.97728							63	5.97728							55	5.78136			9	3.16993
120	6.90689							120	6.90689							11	3.45943			262	8.03342
21	4.39232							21	4.39232							2	1			179	7.48382
21	4.39232							21	4.39232							24	4.58496			12	3.58496
60	5.90689							60	5.90689							9	3.16993			18	4.16993
946	9.8857							946	9.8857							5	2.32193			22	4.45943
4	2							4	2							54	5.75489			57	5.83289
60	5.90689							60	5.90689							18	4.16993			21	4.39232
69	6.10852							69	6.10852							13	3.70044			10	3.32193
17	4.08746							17	4.08746							13	3.70044			9	3.16993
195	7.60733							195	7.60733							6	2.58496			42	5.39232
13	3.70044							13	3.70044							46	5.52356			73	6.18982
69	6.10852							69	6.10852							9	3.16993			87	6.44294
119	6.89482							119	6.89482							20	4.32193			127	6.98868
5	2.32193							5	2.32193							90	6.49185			130	7.02237
54	5.75489							54	5.75489							5	2.32193			69	6.10852
9	3.16993							9	3.16993							167	7.3837			3	1.58496
262	8.03342							262	8.03342							30	4.90689			45	5.49185
179	7.48382							179	7.48382							12	3.58496			53	5.72792
12	3.58496							12	3.58496							80	6.32193			95	6.56986
18	4.16993							18	4.16993							53	5.72792			103	6.6865
22	4.45943							22	4.45943							33	5.04439			94	6.55459
57	5.83289							57	5.83289							86	6.42626			57	5.83289
168	7.39232							168	7.39232							41	5.35755			33	5.04439
21	4.39232							21	4.39232							67	6.06609			3	1.58496
10	3.32193							10	3.32193							38	5.24793			73	6.18982
42	5.39232							42	5.39232							8	3			88	6.45943
9	3.16993							9	3.16993							75	6.22882			27	4.75489
42	5.39232							42	5.39232							3	1.58496			142	7.14975
73	6.18982							73	6.18982							7	2.80735			48	5.58496
87	6.44294							87	6.44294							14	3.80735			78	6.2854
127	6.98868							127	6.98868							12	3.58496			12	3.58496
130	7.02237							130	7.02237							71	6.14975			108	6.75489
69	6.10852							69	6.10852							4	2			27	4.75489
3	1.58496							3	1.58496							7	2.80735			108	6.75489
45	5.49185							45	5.49185							31	4.9542			130	7.02237
53	5.72792							53	5.72792							76	6.24793			277	8.11374
95	6.56986							95	6.56986							23	4.52356			79	6.30378
103	6.6865							103	6.6865							76	6.24793			133	7.05528
94	6.55459							94	6.55459							6	2.58496			4	2
57	5.83289							57	5.83289							19	4.24793			4	2
33	5.04439							33	5.04439							40	5.32193			13	3.70044
3	1.58496							3	1.58496							11	3.45943			51	5.67243
73	6.18982							73	6.18982							9	3.16993			137	7.09803
137	7.09803							137	7.09803							7	2.80735			10	3.32193
88	6.45943							88	6.45943							10	3.32193			96	6.58496
27	4.75489							27	4.75489							3	1.58496			14	3.80735
142	7.14975							142	7.14975							11	3.45943			55	5.78136
48	5.58496							48	5.58496											176	7.45943
78	6.2854							78	6.2854											53	5.72792
12	3.58496							12	3.58496											5	2.32193
108	6.75489							108	6.75489											131	7.03342
27	4.75489							27	4.75489											32	5
108	6.75489							108	6.75489											8	3
130	7.02237							130	7.02237											121	6.91886
277	8.11374							277	8.11374											5	2.32193
79	6.30378							79	6.30378											97	6.59991
133	7.05528							133	7.05528											99	6.62936
4	2							4	2											4	2
4	2							4	2											168	7.39232
13	3.70044							13	3.70044											19	4.24793
51	5.67243							51	5.67243											10	3.32193
137	7.09803							137	7.09803											29	4.85798
10	3.32193							10	3.32193											169	7.40088
96	6.58496							96	6.58496											8	3
70	6.12928							70	6.12928											126	6.97728
178	7.47573							178	7.47573											11	3.45943
149	7.21917							149	7.21917											24	4.58496
14	3.80735							14	3.80735											36	5.16993
55	5.78136							55	5.78136											13	3.70044
176	7.45943							176	7.45943											14	3.80735
221	7.7879							221	7.7879											16	4
9	3.16993							9	3.16993											186	7.53916
53	5.72792							53	5.72792											7	2.80735
73	6.18982							73	6.18982											99	6.62936
84	6.39232							84	6.39232											363	8.50383
5	2.32193							5	2.32193											53	5.72792
65	6.02237							65	6.02237											18	4.16993
131	7.03342							131	7.03342											91	6.50779
227	7.82655							227	7.82655											67	6.06609
104	6.70044							104	6.70044											12	3.58496
87	6.44294							87	6.44294											30	4.90689
32	5							32	5											19	4.24793
8	3							8	3											13	3.70044
121	6.91886							121	6.91886											44	5.45943
5	2.32193							5	2.32193											31	4.9542
97	6.59991							97	6.59991											38	5.24793
99	6.62936							99	6.62936											80	6.32193
515	9.00843							515	9.00843											692	9.43463
4	2							4	2											21	4.39232
168	7.39232							168	7.39232											674	9.3966
19	4.24793							19	4.24793											107	6.74147
10	3.32193							10	3.32193											98	6.61471
29	4.85798							29	4.85798											615	9.26444
169	7.40088							169	7.40088											11	3.45943
278	8.11894							278	8.11894											8	3
110	6.78136							110	6.78136											26	4.70044
8	3							8	3											68	6.08746
126	6.97728							126	6.97728											6	2.58496
11	3.45943							11	3.45943											87	6.44294
24	4.58496							24	4.58496											93	6.53916
36	5.16993							36	5.16993											83	6.37504
13	3.70044							13	3.70044											9	3.16993
14	3.80735							14	3.80735											22	4.45943
16	4							16	4											6	2.58496
186	7.53916							186	7.53916											84	6.39232
7	2.80735							7	2.80735											140	7.12928
99	6.62936							99	6.62936											69	6.10852
363	8.50383							363	8.50383											150	7.22882
151	7.2384							151	7.2384											73	6.18982
53	5.72792							53	5.72792											38	5.24793
18	4.16993							18	4.16993											121	6.91886
91	6.50779							91	6.50779											20	4.32193
9	3.16993							9	3.16993											52	5.70044
67	6.06609							67	6.06609											34	5.08746
92	6.52356							92	6.52356											65	6.02237
228	7.83289							228	7.83289											77	6.26679
41	5.35755							41	5.35755											116	6.85798
12	3.58496							12	3.58496											189	7.56224
30	4.90689							30	4.90689											11	3.45943
283	8.14466							283	8.14466											17	4.08746
19	4.24793							19	4.24793											4	2
162	7.33985							162	7.33985											1600	10.6439
13	3.70044							13	3.70044											5	2.32193
44	5.45943							44	5.45943											9	3.16993
37	5.20945							31	4.9542											14	3.80735
38	5.24793							37	5.20945											116	6.85798
80	6.32193							38	5.24793											4	2
692	9.43463							80	6.32193											84	6.39232
21	4.39232							692	9.43463											114	6.83289
129	7.01123							21	4.39232											59	5.88264
128	7							129	7.01123											36	5.16993
674	9.3966							128	7											39	5.2854
105	6.71425							674	9.3966											59	5.88264
107	6.74147							105	6.71425											94	6.55459
98	6.61471							107	6.74147											248	7.9542
615	9.26444							98	6.61471											144	7.16993
67	6.06609							615	9.26444											128	7
14	3.80735							67	6.06609											31	4.9542
34	5.08746							14	3.80735											7	2.80735
365	8.51175							34	5.08746											75	6.22882
113	6.82018							365	8.51175											600	9.22882
108	6.75489							113	6.82018											124	6.9542
937	9.87191							108	6.75489											21	4.39232
88	6.45943							937	9.87191											59	5.88264
11	3.45943							88	6.45943											1688	10.7211
8	3							11	3.45943											58	5.85798
26	4.70044							8	3											9	3.16993
68	6.08746							26	4.70044											8	3
6	2.58496							68	6.08746											10	3.32193
87	6.44294							6	2.58496											55	5.78136
31	4.9542							87	6.44294											88	6.45943
93	6.53916							31	4.9542											1094	10.0954
83	6.37504							93	6.53916											640	9.32193
9	3.16993							83	6.37504											114	6.83289
22	4.45943							9	3.16993											140	7.12928
114	6.83289							22	4.45943											57	5.83289
196	7.61471							114	6.83289											73	6.18982
144	7.16993							196	7.61471											105	6.71425
6	2.58496							144	7.16993											113	6.82018
84	6.39232							6	2.58496											56	5.80735
56	5.80735							84	6.39232											86	6.42626
140	7.12928							56	5.80735											60	5.90689
69	6.10852							140	7.12928											15	3.90689
150	7.22882							69	6.10852											6	2.58496
27	4.75489							150	7.22882											29	4.85798
73	6.18982							27	4.75489											8	3
38	5.24793							73	6.18982											51	5.67243
121	6.91886							38	5.24793											5	2.32193
20	4.32193							121	6.91886											84	6.39232
59	5.88264							20	4.32193											265	8.04985
34	5.08746							59	5.88264											72	6.16993
65	6.02237							52	5.70044											154	7.26679
77	6.26679							34	5.08746											48	5.58496
116	6.85798							65	6.02237											65	6.02237
189	7.56224							77	6.26679											5	2.32193
11	3.45943							116	6.85798											686	9.42206
17	4.08746							189	7.56224											9	3.16993
84	6.39232							11	3.45943											44	5.45943
4	2							17	4.08746											5	2.32193
193	7.59246							84	6.39232											11	3.45943
141	7.13955							4	2											62	5.9542
1600	10.6439							193	7.59246											11	3.45943
5	2.32193							141	7.13955											4	2
65	6.02237							1600	10.6439											557	9.12153
9	3.16993							5	2.32193											9	3.16993
71	6.14975							65	6.02237											63	5.97728
14	3.80735							9	3.16993											103	6.6865
89	6.47573							71	6.14975											60	5.90689
123	6.94251							14	3.80735											137	7.09803
116	6.85798							89	6.47573											11	3.45943
4	2							123	6.94251											18	4.16993
84	6.39232							116	6.85798											8	3
114	6.83289							4	2											14	3.80735
11	3.45943							84	6.39232											28	4.80735
59	5.88264							114	6.83289											165	7.36632
36	5.16993							11	3.45943											4	2
39	5.2854							59	5.88264											28	4.80735
100	6.64386							36	5.16993											354	8.46761
118	6.88264							39	5.2854											130	7.02237
59	5.88264							100	6.64386											121	6.91886
94	6.55459							118	6.88264											28	4.80735
248	7.9542							59	5.88264											48	5.58496
144	7.16993							94	6.55459											53	5.72792
116	6.85798							248	7.9542											62	5.9542
93	6.53916							144	7.16993											142	7.14975
128	7							116	6.85798											86	6.42626
519	9.01959							93	6.53916											61	5.93074
31	4.9542							128	7											116	6.85798
100	6.64386							519	9.01959											75	6.22882
7	2.80735							31	4.9542											11	3.45943
75	6.22882							100	6.64386											128	7
600	9.22882							7	2.80735											58	5.85798
113	6.82018							75	6.22882											42	5.39232
124	6.9542							600	9.22882											194	7.59991
21	4.39232							113	6.82018											12	3.58496
59	5.88264							124	6.9542											9	3.16993
1688	10.7211							21	4.39232											4	2
58	5.85798							59	5.88264											39	5.2854
9	3.16993							1688	10.7211											1041	10.0238
8	3							58	5.85798											581	9.18239
10	3.32193							9	3.16993											12	3.58496
125	6.96578							8	3											53	5.72792
140	7.12928							10	3.32193											153	7.25739
55	5.78136							125	6.96578											72	6.16993
88	6.45943							140	7.12928											43	5.42626
1094	10.0954							55	5.78136											6	2.58496
640	9.32193							88	6.45943											14	3.80735
135	7.07682							1094	10.0954											88	6.45943
114	6.83289							640	9.32193											4	2
140	7.12928							135	7.07682											36	5.16993
57	5.83289							114	6.83289											218	7.76818
73	6.18982							140	7.12928											41	5.35755
33	5.04439							57	5.83289											44	5.45943
105	6.71425							73	6.18982											72	6.16993
113	6.82018							33	5.04439											146	7.18982
56	5.80735							105	6.71425											709	9.46964
86	6.42626							113	6.82018											95	6.56986
45	5.49185							56	5.80735											54	5.75489
15	3.90689							86	6.42626											38	5.24793
6	2.58496							60	5.90689											86	6.42626
29	4.85798							45	5.49185											66	6.04439
8	3							15	3.90689											50	5.64386
51	5.67243							6	2.58496											7	2.80735
5	2.32193							29	4.85798											153	7.25739
84	6.39232							8	3											4	2
265	8.04985							51	5.67243											19	4.24793
72	6.16993							5	2.32193											60	5.90689
154	7.26679							84	6.39232											130	7.02237
48	5.58496							265	8.04985											89	6.47573
65	6.02237							72	6.16993											71	6.14975
5	2.32193							154	7.26679											79	6.30378
686	9.42206							48	5.58496											171	7.41785
9	3.16993							65	6.02237											156	7.2854
44	5.45943							5	2.32193											84	6.39232
5	2.32193							686	9.42206											5	2.32193
11	3.45943							9	3.16993											187	7.54689
107	6.74147							44	5.45943											131	7.03342
62	5.9542							5	2.32193											159	7.31288
11	3.45943							11	3.45943											13	3.70044
4	2							107	6.74147											189	7.56224
557	9.12153							62	5.9542											11	3.45943
9	3.16993							11	3.45943											62	5.9542
293	8.19476							4	2											70	6.12928
63	5.97728							557	9.12153											48	5.58496
103	6.6865							9	3.16993											39	5.2854
89	6.47573							293	8.19476											108	6.75489
178	7.47573							63	5.97728											10	3.32193
60	5.90689							103	6.6865											101	6.65821
137	7.09803							89	6.47573											19	4.24793
11	3.45943							178	7.47573											590	9.20457
18	4.16993							60	5.90689											3	1.58496
8	3							137	7.09803											304	8.24793
14	3.80735							11	3.45943											3	1.58496
140	7.12928							18	4.16993											18	4.16993
28	4.80735							8	3											99	6.62936
4	2							14	3.80735											71	6.14975
165	7.36632							140	7.12928											61	5.93074
4	2							28	4.80735											14	3.80735
28	4.80735							4	2											6	2.58496
354	8.46761							165	7.36632											143	7.15987
130	7.02237							4	2											24	4.58496
157	7.29462							28	4.80735											123	6.94251
373	8.54303							354	8.46761											103	6.6865
121	6.91886							130	7.02237											5	2.32193
28	4.80735							157	7.29462											73	6.18982
48	5.58496							373	8.54303											97	6.59991
53	5.72792							121	6.91886											46	5.52356
109	6.76818							28	4.80735											208	7.70044
62	5.9542							48	5.58496											140	7.12928
142	7.14975							53	5.72792											12	3.58496
86	6.42626							109	6.76818											15	3.90689
61	5.93074							62	5.9542											550	9.10329
116	6.85798							142	7.14975											891	9.79928
75	6.22882							86	6.42626											214	7.74147
11	3.45943							61	5.93074											55	5.78136
128	7							116	6.85798											56	5.80735
58	5.85798							75	6.22882											71	6.14975
46	5.52356							11	3.45943											169	7.40088
19	4.24793							128	7											90	6.49185
122	6.93074							58	5.85798											87	6.44294
108	6.75489							46	5.52356											6	2.58496
42	5.39232							19	4.24793											554	9.11374
194	7.59991							122	6.93074											198	7.62936
12	3.58496							108	6.75489											8	3
9	3.16993							42	5.39232											101	6.65821
4	2							194	7.59991											310	8.27612
55	5.78136							12	3.58496											479	8.90388
39	5.2854							9	3.16993											25	4.64386
1041	10.0238							4	2											83	6.37504
581	9.18239							55	5.78136											35	5.12928
12	3.58496							39	5.2854											72	6.16993
51	5.67243							1041	10.0238											117	6.87036
53	5.72792							581	9.18239											124	6.9542
153	7.25739							12	3.58496											83	6.37504
72	6.16993							51	5.67243											75	6.22882
18	4.16993							53	5.72792											161	7.33092
43	5.42626							153	7.25739											115	6.84549
6	2.58496							72	6.16993											74	6.20945
750	9.55075							18	4.16993											24	4.58496
152	7.24793							43	5.42626											145	7.17991
14	3.80735							6	2.58496											101	6.65821
88	6.45943							750	9.55075											73	6.18982
4	2							152	7.24793											109	6.76818
48	5.58496							14	3.80735											9	3.16993
36	5.16993							88	6.45943											8	3
218	7.76818							4	2											51	5.67243
41	5.35755							48	5.58496											13	3.70044
44	5.45943							36	5.16993											164	7.35755
72	6.16993							218	7.76818											43	5.42626
146	7.18982							41	5.35755											5	2.32193
709	9.46964							44	5.45943											309	8.27146
95	6.56986							72	6.16993											739	9.52943
54	5.75489							146	7.18982											9	3.16993
38	5.24793							709	9.46964											4	2
86	6.42626							95	6.56986											397	8.633
99	6.62936							54	5.75489											70	6.12928
66	6.04439							38	5.24793											82	6.35755
50	5.64386							86	6.42626											24	4.58496
7	2.80735							99	6.62936											8	3
153	7.25739							66	6.04439											18	4.16993
4	2							50	5.64386											111	6.79442
19	4.24793							7	2.80735											61	5.93074
110	6.78136							153	7.25739											89	6.47573
60	5.90689							4	2											106	6.72792
130	7.02237							19	4.24793											123	6.94251
89	6.47573							110	6.78136											35	5.12928
71	6.14975							60	5.90689											98	6.61471
79	6.30378							130	7.02237											88	6.45943
171	7.41785							89	6.47573											50	5.64386
156	7.2854							71	6.14975											91	6.50779
84	6.39232							79	6.30378											13	3.70044
152	7.24793							171	7.41785											76	6.24793
5	2.32193							156	7.2854											206	7.6865
187	7.54689							84	6.39232											40	5.32193
130	7.02237							152	7.24793											10	3.32193
159	7.31288							5	2.32193											43	5.42626
13	3.70044							187	7.54689											19	4.24793
189	7.56224							130	7.02237											31	4.9542
11	3.45943							131	7.03342											16	4
62	5.9542							159	7.31288											55	5.78136
162	7.33985							13	3.70044											59	5.88264
70	6.12928							189	7.56224											57	5.83289
48	5.58496							11	3.45943											8	3
39	5.2854							62	5.9542											345	8.43045
108	6.75489							162	7.33985											27	4.75489
10	3.32193							70	6.12928											72	6.16993
101	6.65821							48	5.58496											106	6.72792
19	4.24793							39	5.2854											276	8.10852
590	9.20457							108	6.75489											10	3.32193
3	1.58496							10	3.32193											11	3.45943
37	5.20945							101	6.65821											10	3.32193
304	8.24793							19	4.24793											87	6.44294
3	1.58496							590	9.20457											99	6.62936
18	4.16993							3	1.58496											5	2.32193
99	6.62936							37	5.20945											43	5.42626
71	6.14975							304	8.24793											26	4.70044
61	5.93074							3	1.58496											17	4.08746
14	3.80735							18	4.16993											58	5.85798
6	2.58496							99	6.62936											99	6.62936
355	8.47168							71	6.14975											7	2.80735
143	7.15987							61	5.93074											110	6.78136
133	7.05528							14	3.80735											6	2.58496
24	4.58496							6	2.58496											550	9.10329
123	6.94251							355	8.47168											68	6.08746
103	6.6865							143	7.15987											82	6.35755
5	2.32193							133	7.05528											80	6.32193
62	5.9542							24	4.58496											99	6.62936
73	6.18982							123	6.94251											63	5.97728
97	6.59991							103	6.6865											131	7.03342
46	5.52356							5	2.32193											87	6.44294
82	6.35755							62	5.9542											20	4.32193
18	4.16993							73	6.18982											8	3
172	7.42626							97	6.59991											6	2.58496
109	6.76818							46	5.52356											8	3
12	3.58496							82	6.35755											100	6.64386
15	3.90689							18	4.16993											96	6.58496
550	9.10329							172	7.42626											125	6.96578
891	9.79928							208	7.70044											75	6.22882
214	7.74147							140	7.12928											66	6.04439
55	5.78136							109	6.76818											120	6.90689
56	5.80735							12	3.58496											28	4.80735
34	5.08746							15	3.90689											343	8.42206
71	6.14975							550	9.10329											896	9.80735
169	7.40088							891	9.79928											120	6.90689
90	6.49185							214	7.74147											179	7.48382
87	6.44294							55	5.78136											148	7.20945
6	2.58496							56	5.80735											9	3.16993
554	9.11374							34	5.08746											11	3.45943
198	7.62936							71	6.14975											24	4.58496
8	3							169	7.40088											641	9.32418
101	6.65821							90	6.49185											6	2.58496
310	8.27612							87	6.44294											13	3.70044
479	8.90388							6	2.58496											30	4.90689
25	4.64386							554	9.11374											5	2.32193
166	7.37504							198	7.62936											336	8.39232
108	6.75489							8	3											149	7.21917
83	6.37504							101	6.65821											53	5.72792
35	5.12928							310	8.27612											7	2.80735
72	6.16993							479	8.90388											115	6.84549
117	6.87036							25	4.64386											13	3.70044
66	6.04439							166	7.37504											44	5.45943
124	6.9542							108	6.75489											14	3.80735
83	6.37504							83	6.37504											257	8.00562
75	6.22882							35	5.12928											62	5.9542
161	7.33092							72	6.16993											1047	10.032
115	6.84549							117	6.87036											30	4.90689
74	6.20945							66	6.04439											8	3
24	4.58496							124	6.9542											97	6.59991
101	6.65821							83	6.37504											37	5.20945
73	6.18982							75	6.22882											5	2.32193
109	6.76818							161	7.33092											41	5.35755
80	6.32193							115	6.84549											29	4.85798
9	3.16993							74	6.20945											19	4.24793
8	3							24	4.58496											32	5
51	5.67243							145	7.17991											3	1.58496
13	3.70044							101	6.65821											12	3.58496
164	7.35755							73	6.18982											16	4
43	5.42626							109	6.76818											147	7.19967
5	2.32193							80	6.32193											10	3.32193
309	8.27146							9	3.16993											110	6.78136
739	9.52943							8	3											66	6.04439
111	6.79442							51	5.67243											75	6.22882
339	8.40514							13	3.70044											55	5.78136
9	3.16993							164	7.35755											9	3.16993
4	2							43	5.42626											10	3.32193
397	8.633							5	2.32193											86	6.42626
70	6.12928							309	8.27146											28	4.80735
30	4.90689							739	9.52943											3	1.58496
82	6.35755							111	6.79442											54	5.75489
4	2							339	8.40514											13	3.70044
104	6.70044							9	3.16993											400	8.64386
24	4.58496							4	2											60	5.90689
8	3							397	8.633											8	3
18	4.16993							70	6.12928											60	5.90689
111	6.79442							30	4.90689											45	5.49185
61	5.93074							82	6.35755											6	2.58496
89	6.47573							4	2											19	4.24793
106	6.72792							104	6.70044											53	5.72792
54	5.75489							24	4.58496											70	6.12928
31	4.9542							8	3											12	3.58496
123	6.94251							18	4.16993											239	7.90087
35	5.12928							111	6.79442											694	9.43879
98	6.61471							61	5.93074											71	6.14975
26	4.70044							89	6.47573											19	4.24793
88	6.45943							106	6.72792											88	6.45943
21	4.39232							54	5.75489											111	6.79442
50	5.64386							31	4.9542											50	5.64386
91	6.50779							123	6.94251											110	6.78136
197	7.62205							35	5.12928											126	6.97728
40	5.32193							98	6.61471											34	5.08746
10	3.32193							26	4.70044											60	5.90689
43	5.42626							88	6.45943											74	6.20945
19	4.24793							21	4.39232											22	4.45943
31	4.9542							50	5.64386											56	5.80735
16	4							91	6.50779											13	3.70044
55	5.78136							197	7.62205											23	4.52356
59	5.88264							13	3.70044											45	5.49185
57	5.83289							76	6.24793											642	9.32643
8	3							206	7.6865											158	7.30378
345	8.43045							40	5.32193											27	4.75489
27	4.75489							10	3.32193											54	5.75489
133	7.05528							43	5.42626											48	5.58496
100	6.64386							19	4.24793											9	3.16993
15	3.90689							31	4.9542											35	5.12928
72	6.16993							16	4											96	6.58496
106	6.72792							55	5.78136											76	6.24793
276	8.10852							59	5.88264											115	6.84549
9	3.16993							57	5.83289											43	5.42626
10	3.32193							8	3											55	5.78136
11	3.45943							345	8.43045											11	3.45943
10	3.32193							27	4.75489											118	6.88264
73	6.18982							133	7.05528											135	7.07682
87	6.44294							100	6.64386											2	1
99	6.62936							15	3.90689											15	3.90689
5	2.32193							72	6.16993											73	6.18982
43	5.42626							106	6.72792											10	3.32193
26	4.70044							276	8.10852											45	5.49185
17	4.08746							9	3.16993											24	4.58496
58	5.85798							10	3.32193											9	3.16993
99	6.62936							11	3.45943											123	6.94251
33	5.04439							10	3.32193											120	6.90689
7	2.80735							73	6.18982											158	7.30378
110	6.78136							87	6.44294											68	6.08746
6	2.58496							99	6.62936											50	5.64386
550	9.10329							5	2.32193											9	3.16993
68	6.08746							43	5.42626											5	2.32193
82	6.35755							26	4.70044											114	6.83289
80	6.32193							17	4.08746											54	5.75489
99	6.62936							58	5.85798											56	5.80735
108	6.75489							99	6.62936											142	7.14975
63	5.97728							33	5.04439											14	3.80735
155	7.27612							7	2.80735											80	6.32193
131	7.03342							110	6.78136											18	4.16993
87	6.44294							6	2.58496											13	3.70044
20	4.32193							550	9.10329											13	3.70044
8	3							68	6.08746											35	5.12928
6	2.58496							82	6.35755											72	6.16993
32	5							80	6.32193											6	2.58496
8	3							99	6.62936											46	5.52356
100	6.64386							108	6.75489											9	3.16993
96	6.58496							63	5.97728											13	3.70044
75	6.22882							155	7.27612											88	6.45943
125	6.96578							131	7.03342											20	4.32193
75	6.22882							87	6.44294											90	6.49185
66	6.04439							20	4.32193											94	6.55459
120	6.90689							8	3											90	6.49185
28	4.80735							6	2.58496											10	3.32193
343	8.42206							32	5											5	2.32193
896	9.80735							8	3											122	6.93074
120	6.90689							100	6.64386											97	6.59991
4	2							96	6.58496											97	6.59991
179	7.48382							75	6.22882											104	6.70044
148	7.20945							125	6.96578											4	2
9	3.16993							75	6.22882											167	7.3837
103	6.6865							66	6.04439											16	4
11	3.45943							120	6.90689											30	4.90689
24	4.58496							28	4.80735											12	3.58496
641	9.32418							343	8.42206											11	3.45943
6	2.58496							896	9.80735											80	6.32193
13	3.70044							120	6.90689											289	8.17493
30	4.90689							4	2											250	7.96578
18	4.16993							179	7.48382											258	8.01123
5	2.32193							148	7.20945											74	6.20945
336	8.39232							9	3.16993											33	5.04439
149	7.21917							103	6.6865											14	3.80735
53	5.72792							11	3.45943											58	5.85798
7	2.80735							24	4.58496											8	3
115	6.84549							641	9.32418											9	3.16993
13	3.70044							6	2.58496											135	7.07682
44	5.45943							13	3.70044											59	5.88264
14	3.80735							30	4.90689											11	3.45943
296	8.20945							18	4.16993											64	6
1047	10.032							5	2.32193											53	5.72792
30	4.90689							336	8.39232											33	5.04439
8	3							149	7.21917											86	6.42626
97	6.59991							53	5.72792											149	7.21917
37	5.20945							7	2.80735											41	5.35755
99	6.62936							115	6.84549											65	6.02237
5	2.32193							13	3.70044											31	4.9542
24	4.58496							44	5.45943											98	6.61471
41	5.35755							14	3.80735											88	6.45943
29	4.85798							296	8.20945											67	6.06609
8	3							257	8.00562											38	5.24793
19	4.24793							62	5.9542											44	5.45943
32	5							1047	10.032											8	3
3	1.58496							30	4.90689											75	6.22882
12	3.58496							8	3											122	6.93074
15	3.90689							97	6.59991											395	8.62571
32	5							37	5.20945											3	1.58496
16	4							99	6.62936											96	6.58496
147	7.19967							5	2.32193											11	3.45943
10	3.32193							24	4.58496											4	2
110	6.78136							41	5.35755											88	6.45943
66	6.04439							29	4.85798											99	6.62936
56	5.80735							8	3											63	5.97728
56	5.80735							19	4.24793											74	6.20945
75	6.22882							32	5											42	5.39232
168	7.39232							3	1.58496											75	6.22882
638	9.31741							12	3.58496											490	8.93664
55	5.78136							15	3.90689											7	2.80735
9	3.16993							32	5											14	3.80735
10	3.32193							16	4											12	3.58496
86	6.42626							147	7.19967											8	3
28	4.80735							10	3.32193											71	6.14975
3	1.58496							110	6.78136											27	4.75489
54	5.75489							66	6.04439											40	5.32193
13	3.70044							56	5.80735											18	4.16993
400	8.64386							56	5.80735											9	3.16993
60	5.90689							75	6.22882											8	3
8	3							168	7.39232											69	6.10852
60	5.90689							638	9.31741											763	9.57554
45	5.49185							55	5.78136											50	5.64386
6	2.58496							9	3.16993											61	5.93074
19	4.24793							10	3.32193											126	6.97728
53	5.72792							86	6.42626											4	2
70	6.12928							28	4.80735											271	8.08215
12	3.58496							3	1.58496											7	2.80735
98	6.61471							54	5.75489											650	9.3443
47	5.55459							13	3.70044											31	4.9542
239	7.90087							400	8.64386											75	6.22882
129	7.01123							60	5.90689											127	6.98868
694	9.43879							8	3											7	2.80735
71	6.14975							60	5.90689											24	4.58496
19	4.24793							45	5.49185											100	6.64386
301	8.23362							6	2.58496											128	7
81	6.33985							19	4.24793											290	8.17991
88	6.45943							53	5.72792											160	7.32193
111	6.79442							70	6.12928											131	7.03342
50	5.64386							12	3.58496											2	1
110	6.78136							98	6.61471											76	6.24793
141	7.13955							47	5.55459											80	6.32193
126	6.97728							239	7.90087											90	6.49185
34	5.08746							129	7.01123											103	6.6865
60	5.90689							694	9.43879											10	3.32193
74	6.20945							71	6.14975											66	6.04439
22	4.45943							19	4.24793											23	4.52356
56	5.80735							301	8.23362											91	6.50779
13	3.70044							81	6.33985											20	4.32193
23	4.52356							88	6.45943											3	1.58496
143	7.15987							111	6.79442											8	3
45	5.49185							50	5.64386											229	7.8392
642	9.32643							110	6.78136											14	3.80735
370	8.53138							141	7.13955											44	5.45943
158	7.30378							126	6.97728											128	7
27	4.75489							34	5.08746											76	6.24793
54	5.75489							60	5.90689											72	6.16993
48	5.58496							74	6.20945											6	2.58496
119	6.89482							22	4.45943											23	4.52356
9	3.16993							56	5.80735											53	5.72792
35	5.12928							13	3.70044											131	7.03342
84	6.39232							23	4.52356											16	4
96	6.58496							143	7.15987											19	4.24793
76	6.24793							45	5.49185											99	6.62936
115	6.84549							642	9.32643											84	6.39232
43	5.42626							370	8.53138											21	4.39232
119	6.89482							158	7.30378											40	5.32193
67	6.06609							27	4.75489											107	6.74147
55	5.78136							54	5.75489											11	3.45943
11	3.45943							48	5.58496											9	3.16993
17	4.08746							119	6.89482											28	4.80735
118	6.88264							9	3.16993											7	2.80735
135	7.07682							35	5.12928											14	3.80735
2	1							84	6.39232											99	6.62936
15	3.90689							96	6.58496											257	8.00562
73	6.18982							76	6.24793											106	6.72792
665	9.37721							115	6.84549											10	3.32193
10	3.32193							43	5.42626											36	5.16993
45	5.49185							119	6.89482											77	6.26679
24	4.58496							67	6.06609											8	3
91	6.50779							55	5.78136											89	6.47573
74	6.20945							11	3.45943											102	6.67243
165	7.36632							17	4.08746											74	6.20945
9	3.16993							118	6.88264											6	2.58496
123	6.94251							135	7.07682											3	1.58496
120	6.90689							2	1											11	3.45943
158	7.30378							15	3.90689											129	7.01123
68	6.08746							73	6.18982											60	5.90689
65	6.02237							665	9.37721											68	6.08746
263	8.03892							10	3.32193											10	3.32193
50	5.64386							45	5.49185											4	2
9	3.16993							24	4.58496											56	5.80735
5	2.32193							91	6.50779											830	9.69697
114	6.83289							74	6.20945											173	7.43463
132	7.04439							165	7.36632											41	5.35755
54	5.75489							9	3.16993											1055	10.043
56	5.80735							123	6.94251											34	5.08746
142	7.14975							120	6.90689
14	3.80735							158	7.30378
41	5.35755							68	6.08746
80	6.32193							65	6.02237
18	4.16993							263	8.03892
13	3.70044							50	5.64386
13	3.70044							9	3.16993
35	5.12928							5	2.32193
6	2.58496							114	6.83289
46	5.52356							132	7.04439
28	4.80735							54	5.75489
9	3.16993							56	5.80735
521	9.02514							142	7.14975
13	3.70044							14	3.80735
88	6.45943							41	5.35755
20	4.32193							80	6.32193
80	6.32193							18	4.16993
90	6.49185							13	3.70044
94	6.55459							13	3.70044
90	6.49185							35	5.12928
10	3.32193							72	6.16993
5	2.32193							6	2.58496
122	6.93074							46	5.52356
97	6.59991							28	4.80735
97	6.59991							9	3.16993
104	6.70044							521	9.02514
4	2							13	3.70044
167	7.3837							88	6.45943
16	4							20	4.32193
30	4.90689							80	6.32193
12	3.58496							90	6.49185
82	6.35755							94	6.55459
11	3.45943							90	6.49185
80	6.32193							10	3.32193
289	8.17493							5	2.32193
94	6.55459							122	6.93074
60	5.90689							97	6.59991
250	7.96578							97	6.59991
38	5.24793							104	6.70044
258	8.01123							4	2
74	6.20945							167	7.3837
27	4.75489							16	4
33	5.04439							30	4.90689
14	3.80735							12	3.58496
58	5.85798							82	6.35755
136	7.08746							11	3.45943
8	3							80	6.32193
9	3.16993							289	8.17493
135	7.07682							94	6.55459
59	5.88264							60	5.90689
204	7.67243							250	7.96578
11	3.45943							38	5.24793
55	5.78136							258	8.01123
21	4.39232							74	6.20945
64	6							27	4.75489
53	5.72792							33	5.04439
33	5.04439							14	3.80735
86	6.42626							58	5.85798
140	7.12928							136	7.08746
149	7.21917							8	3
41	5.35755							9	3.16993
65	6.02237							135	7.07682
31	4.9542							59	5.88264
98	6.61471							204	7.67243
88	6.45943							11	3.45943
67	6.06609							55	5.78136
38	5.24793							21	4.39232
119	6.89482							64	6
212	7.72792							53	5.72792
142	7.14975							33	5.04439
44	5.45943							86	6.42626
8	3							140	7.12928
47	5.55459							149	7.21917
75	6.22882							41	5.35755
122	6.93074							65	6.02237
229	7.8392							31	4.9542
395	8.62571							98	6.61471
3	1.58496							88	6.45943
96	6.58496							67	6.06609
11	3.45943							38	5.24793
4	2							119	6.89482
91	6.50779							212	7.72792
88	6.45943							142	7.14975
99	6.62936							44	5.45943
63	5.97728							8	3
74	6.20945							47	5.55459
42	5.39232							75	6.22882
75	6.22882							122	6.93074
490	8.93664							229	7.8392
7	2.80735							395	8.62571
278	8.11894							3	1.58496
45	5.49185							96	6.58496
14	3.80735							11	3.45943
12	3.58496							4	2
8	3							91	6.50779
71	6.14975							88	6.45943
27	4.75489							99	6.62936
315	8.29921							63	5.97728
134	7.06609							74	6.20945
37	5.20945							42	5.39232
38	5.24793							75	6.22882
40	5.32193							490	8.93664
18	4.16993							7	2.80735
9	3.16993							278	8.11894
8	3							45	5.49185
22	4.45943							14	3.80735
91	6.50779							12	3.58496
69	6.10852							8	3
763	9.57554							71	6.14975
50	5.64386							27	4.75489
94	6.55459							315	8.29921
61	5.93074							134	7.06609
126	6.97728							37	5.20945
4	2							38	5.24793
271	8.08215							40	5.32193
7	2.80735							18	4.16993
650	9.3443							9	3.16993
120	6.90689							8	3
31	4.9542							22	4.45943
75	6.22882							91	6.50779
127	6.98868							69	6.10852
202	7.65821							763	9.57554
7	2.80735							50	5.64386
24	4.58496							94	6.55459
100	6.64386							61	5.93074
223	7.8009							126	6.97728
179	7.48382							4	2
136	7.08746							271	8.08215
134	7.06609							7	2.80735
128	7							650	9.3443
249	7.96							120	6.90689
290	8.17991							31	4.9542
54	5.75489							75	6.22882
160	7.32193							127	6.98868
131	7.03342							202	7.65821
2	1							7	2.80735
346	8.43463							24	4.58496
125	6.96578							100	6.64386
76	6.24793							223	7.8009
80	6.32193							179	7.48382
90	6.49185							136	7.08746
103	6.6865							134	7.06609
10	3.32193							128	7
66	6.04439							249	7.96
23	4.52356							290	8.17991
108	6.75489							54	5.75489
91	6.50779							160	7.32193
20	4.32193							131	7.03342
3	1.58496							2	1
166	7.37504							346	8.43463
8	3							125	6.96578
325	8.3443							76	6.24793
229	7.8392							80	6.32193
14	3.80735							90	6.49185
44	5.45943							103	6.6865
128	7							10	3.32193
76	6.24793							66	6.04439
41	5.35755							23	4.52356
212	7.72792							108	6.75489
72	6.16993							91	6.50779
6	2.58496							20	4.32193
51	5.67243							3	1.58496
23	4.52356							166	7.37504
53	5.72792							8	3
85	6.40939							325	8.3443
131	7.03342							229	7.8392
16	4							14	3.80735
19	4.24793							44	5.45943
44	5.45943							128	7
91	6.50779							76	6.24793
99	6.62936							41	5.35755
60	5.90689							212	7.72792
84	6.39232							72	6.16993
253	7.98299							6	2.58496
567	9.1472							51	5.67243
33	5.04439							23	4.52356
21	4.39232							53	5.72792
40	5.32193							85	6.40939
29	4.85798							131	7.03342
107	6.74147							16	4
11	3.45943							19	4.24793
9	3.16993							44	5.45943
28	4.80735							91	6.50779
7	2.80735							99	6.62936
14	3.80735							60	5.90689
65	6.02237							84	6.39232
120	6.90689							253	7.98299
13	3.70044							567	9.1472
176	7.45943							33	5.04439
156	7.2854							21	4.39232
99	6.62936							40	5.32193
108	6.75489							29	4.85798
164	7.35755							107	6.74147
72	6.16993							11	3.45943
96	6.58496							9	3.16993
257	8.00562							28	4.80735
94	6.55459							7	2.80735
337	8.3966							14	3.80735
37	5.20945							65	6.02237
106	6.72792							120	6.90689
163	7.34873							13	3.70044
111	6.79442							176	7.45943
197	7.62205							156	7.2854
123	6.94251							99	6.62936
10	3.32193							108	6.75489
141	7.13955							164	7.35755
24	4.58496							72	6.16993
77	6.26679							96	6.58496
11	3.45943							257	8.00562
134	7.06609							94	6.55459
285	8.15482							337	8.3966
613	9.25974							37	5.20945
207	7.69349							106	6.72792
39	5.2854							163	7.34873
162	7.33985							111	6.79442
8	3							197	7.62205
59	5.88264							123	6.94251
16	4							10	3.32193
89	6.47573							36	5.16993
74	6.20945							141	7.13955
92	6.52356							24	4.58496
405	8.66178							77	6.26679
73	6.18982							11	3.45943
74	6.20945							134	7.06609
103	6.6865							285	8.15482
6	2.58496							613	9.25974
3	1.58496							207	7.69349
11	3.45943							39	5.2854
660	9.36632							162	7.33985
24	4.58496							8	3
41	5.35755							59	5.88264
222	7.79442							16	4
60	5.90689							89	6.47573
68	6.08746							74	6.20945
111	6.79442							92	6.52356
10	3.32193							405	8.66178
144	7.16993							73	6.18982
113	6.82018							102	6.67243
47	5.55459							74	6.20945
114	6.83289							103	6.6865
84	6.39232							6	2.58496
253	7.98299							3	1.58496
18	4.16993							11	3.45943
49	5.61471							129	7.01123
157	7.29462							660	9.36632
33	5.04439							24	4.58496
113	6.82018							41	5.35755
11	3.45943							222	7.79442
100	6.64386							60	5.90689
388	8.59991							68	6.08746
71	6.14975							111	6.79442
4	2							10	3.32193
67	6.06609							144	7.16993
224	7.80735							113	6.82018
87	6.44294							47	5.55459
428	8.74147							114	6.83289
228	7.83289							84	6.39232
24	4.58496							253	7.98299
56	5.80735							18	4.16993
155	7.27612							49	5.61471
191	7.57743							157	7.29462
44	5.45943							33	5.04439
285	8.15482							113	6.82018
18	4.16993							11	3.45943
830	9.69697							100	6.64386
15	3.90689							388	8.59991
74	6.20945							71	6.14975
173	7.43463							4	2
156	7.2854							67	6.06609
33	5.04439							224	7.80735
31	4.9542							87	6.44294
41	5.35755							428	8.74147
176	7.45943							228	7.83289
1055	10.043							24	4.58496
34	5.08746							56	5.80735
91	6.50779							155	7.27612
177	7.46761							191	7.57743
18	4.16993							44	5.45943
133	7.05528							285	8.15482
55	5.78136							18	4.16993
18	4.16993							830	9.69697
318	8.31288							15	3.90689
16	4							74	6.20945
327	8.35315							173	7.43463
45	5.49185							156	7.2854
374	8.54689							33	5.04439
106	6.72792							31	4.9542
161	7.33092							41	5.35755
								176	7.45943
								1055	10.043
								34	5.08746
								91	6.50779
								177	7.46761
								18	4.16993
								133	7.05528
								55	5.78136
								18	4.16993
								318	8.31288
								16	4
								327	8.35315
								45	5.49185
								374	8.54689
								106	6.72792
								161	7.33092
